# Supplementary material for: Evaluating Toxic Interactions of Polystyrene Microplastics with Hazardous and Noxious Substances Using the Early Life Stages of the Marine Bivalve Crassostrea gigas
Source: Nanomaterials (Basel). 2025 Feb 24;15(5):349. doi: 10.3390/nano15050349 (PMC11901870; doi:10.3390/nano15050349)
Supplement: Supplementary file 1 [file nanomaterials-15-00349-s001.zip]

Archive with 1 entries (1 files):
- nanomaterials-3440507-supplementary.pdf
